# Supplementary material for: Predicting molecular subtype in breast cancer using deep learning on mammography images
Source: Front Oncol. 2025 Sep 16;15:1638212. doi: 10.3389/fonc.2025.1638212 (PMC12479247; doi:10.3389/fonc.2025.1638212)
Supplement: Supplementary file 3 [file DataSheet3.zip]

Archive with 9 entries (8 files):
- Sp1.densenet121-cbam、mob-cbam、cnn/
- Sp1.densenet121-cbam、mob-cbam、cnn/binary-HER2.png
- Sp1.densenet121-cbam、mob-cbam、cnn/binary-Luminal.png
- Sp1.densenet121-cbam、mob-cbam、cnn/binary-TN.png
- Sp1.densenet121-cbam、mob-cbam、cnn/multi-HER2HR+.png
- Sp1.densenet121-cbam、mob-cbam、cnn/multi-HER2HR-.png
- Sp1.densenet121-cbam、mob-cbam、cnn/multi-LuminalA.png
- Sp1.densenet121-cbam、mob-cbam、cnn/multi-LuminalB.png
- Sp1.densenet121-cbam、mob-cbam、cnn/multi-TN.png
