# Supplementary material for: Predicting molecular subtype in breast cancer using deep learning on mammography images
Source: Front Oncol. 2025 Sep 16;15:1638212. doi: 10.3389/fonc.2025.1638212 (PMC12479247; doi:10.3389/fonc.2025.1638212)
Supplement: Supplementary file 4 [file DataSheet4.zip]

Archive with 9 entries (8 files):
- Sp2.densenet121-series/
- Sp2.densenet121-series/binary-HER2.png
- Sp2.densenet121-series/binary-Luminal.png
- Sp2.densenet121-series/binary-TN.png
- Sp2.densenet121-series/multi-HER2HR+.png
- Sp2.densenet121-series/multi-HER2HR-.png
- Sp2.densenet121-series/multi-LuminalA.png
- Sp2.densenet121-series/multi-LuminalB.png
- Sp2.densenet121-series/multi-TN.png
