# Supplementary material for: Predicting molecular subtype in breast cancer using deep learning on mammography images
Source: Front Oncol. 2025 Sep 16;15:1638212. doi: 10.3389/fonc.2025.1638212 (PMC12479247; doi:10.3389/fonc.2025.1638212)
Supplement: Supplementary file 6 [file Table1.xlsx]

## Sheet: chaoyang all
age	nerve_invasion	vascular_invasion	T_grade	N_grade	TNM	number_of_lymph_node_metastasis	ER	PR	HR	HERnegative	ki67	molecular_subtype
81	Yes	No	2	0	2	0	positive	positive	positive	negative	≤15%	LuminalA
66	No	No	1	0	1	0	positive	positive	positive	negative	≤15%	LuminalA
73	No	No	2	0	2	0	positive	positive	positive	negative	≤15%	LuminalA
30	No	No	1	1	2	2	positive	positive	positive	negative	≤15%	LuminalA
71	Yes	No	1	2	3	4	positive	positive	positive	negative	≤15%	LuminalA
56	Yes	No	2	2	3	5	positive	negative	positive	negative	≤15%	LuminalA
62	No	No	1	0	1	0	positive	positive	positive	negative	≤15%	LuminalA
41	No	No	2	0	2	0	positive	positive	positive	negative	≤15%	LuminalA
69	No	No	1	0	1	0	positive	positive	positive	negative	≤15%	LuminalA
46	No	No	2	1	2	1	positive	positive	positive	negative	≤15%	LuminalA
64	No	No	1	0	1	0	positive	positive	positive	negative	≤15%	LuminalA
68	No	No	2	0	2	0	positive	positive	positive	negative	≤15%	LuminalA
71	Yes	No	2	0	2	0	positive	positive	positive	negative	≤15%	LuminalA
85	No	No	1	0	1	0	positive	positive	positive	negative	≤15%	LuminalA
75	No	No	1	0	1	0	positive	positive	positive	negative	≤15%	LuminalA
60	No	No	1	1	2	1	positive	negative	positive	negative	≤15%	LuminalA
69	No	Yes	2	2	3	7	positive	positive	positive	negative	≤15%	LuminalA
76	No	No	1	0	1	0	positive	positive	positive	negative	≤15%	LuminalA
64	No	No	1	0	1	0	positive	positive	positive	negative	≤15%	LuminalA
68	No	No	2	0	2	0	positive	positive	positive	negative	≤15%	LuminalA
55	No	No	1	0	1	0	positive	positive	positive	negative	≤15%	LuminalA
59	No	No	2	1	2	1	positive	positive	positive	negative	≤15%	LuminalA
47	No	No	2	1	2	3	positive	positive	positive	negative	≤15%	LuminalA
79	Yes	No	2	1	2	1	positive	positive	positive	negative	≤15%	LuminalA
59	Yes	No	2	1	2	1	positive	positive	positive	negative	≤15%	LuminalA
77	No	No	4	1	3	2	positive	positive	positive	negative	≤15%	LuminalA
73	No	No	1	0	1	0	positive	positive	positive	negative	≤15%	LuminalA
44	No	Yes	1	0	1	0	positive	positive	positive	negative	≤15%	LuminalA
67	No	No	2	0	2	0	positive	negative	positive	negative	≤15%	LuminalA
58	No	No	2	0	2	0	positive	positive	positive	negative	≤15%	LuminalA
63	No	No	1	0	1	0	positive	positive	positive	negative	≤15%	LuminalA
38	No	No	1	0	1	0	positive	positive	positive	negative	≤15%	LuminalA
60	No	No	2	1	2	3	positive	negative	positive	negative	≤15%	LuminalA
50	No	No	1	0	1	0	positive	positive	positive	negative	≤15%	LuminalA
74	No	Yes	2	2	3	4	positive	positive	positive	negative	≤15%	LuminalA
76	No	No	1	1	2	1	positive	positive	positive	negative	≤15%	LuminalA
75	No	No	1	0	1	0	positive	negative	positive	negative	≤15%	LuminalA
57	No	No	2	3	3	12	positive	negative	positive	negative	≤15%	LuminalA
62	No	Yes	2	2	3	9	positive	positive	positive	negative	≤15%	LuminalA
79	No	No	2	0	2	0	positive	positive	positive	negative	≤15%	LuminalA
41	Yes	No	2	3	3	12	positive	positive	positive	negative	≤15%	LuminalA
59	No	No	1	1	2	1	positive	positive	positive	negative	≤15%	LuminalA
73	No	No	1	0	1	0	positive	positive	positive	negative	≤15%	LuminalA
78	No	No	1	0	1	0	positive	positive	positive	negative	≤15%	LuminalA
47	Yes	Yes	2	3	3	10	positive	positive	positive	negative	≤15%	LuminalA
70	No	No	2	0	2	0	positive	positive	positive	negative	≤15%	LuminalA
68	No	No	1	0	1	0	positive	positive	positive	negative	≤15%	LuminalA
79	No	No	2	0	2	0	positive	positive	positive	negative	≤15%	LuminalA
73	Yes	No	1	2	3	4	positive	positive	positive	negative	≤15%	LuminalA
50	No	No	1	0	1	0	positive	positive	positive	negative	≤15%	LuminalA
54	No	Yes	1	1	2	1	positive	positive	positive	negative	≤15%	LuminalA
53	No	Yes	2	0	2	0	positive	positive	positive	negative	≤15%	LuminalA
63	No	Yes	2	1	2	1	positive	positive	positive	negative	≤15%	LuminalA
83	No	Yes	1	0	1	0	positive	positive	positive	negative	≤15%	LuminalA
78	No	No	2	0	2	0	positive	positive	positive	negative	≤15%	LuminalA
78	No	No	2	0	2	0	positive	positive	positive	negative	≤15%	LuminalA
67	No	No	1	0	1	0	positive	positive	positive	negative	≤15%	LuminalA
71	No	Yes	1	1	2	2	positive	positive	positive	negative	≤15%	LuminalA
35	No	Yes	1	0	1	0	positive	positive	positive	negative	≤15%	LuminalA
66	No	No	1	1	2	3	positive	positive	positive	negative	≤15%	LuminalA
76	Yes	Yes	2	1	2	1	positive	positive	positive	negative	≤15%	LuminalA
66	No	Yes	1	0	1	0	positive	positive	positive	negative	≤15%	LuminalA
57	No	No	1	0	1	0	positive	positive	positive	negative	≤15%	LuminalA
72	No	No	2	2	3	4	positive	positive	positive	negative	≤15%	LuminalA
70	No	No	1	0	1	0	positive	positive	positive	negative	≤15%	LuminalA
55	Yes	Yes	2	2	3	6	positive	positive	positive	negative	≤15%	LuminalA
60	No	No	1	1	2	2	positive	positive	positive	negative	≤15%	LuminalA
67	No	Yes	1	0	1	0	positive	positive	positive	negative	≤15%	LuminalA
55	No	No	1	0	1	0	positive	positive	positive	negative	≤15%	LuminalA
74	Yes	No	1	0	1	0	positive	positive	positive	negative	≤15%	LuminalA
78	Yes	No	2	1	2	1	positive	positive	positive	negative	≤15%	LuminalA
73	Yes	No	1	0	1	0	positive	positive	positive	negative	≤15%	LuminalA
62	No	No	2	0	2	0	positive	positive	positive	negative	≤15%	LuminalA
43	No	No	1	0	1	0	positive	positive	positive	negative	≤15%	LuminalA
69	Yes	Yes	3	3	3	14	positive	positive	positive	negative	≤15%	LuminalA
77	No	No	2	0	2	0	positive	positive	positive	negative	≤15%	LuminalA
79	Yes	No	2	1	2	2	positive	positive	positive	negative	≤15%	LuminalA
48	No	No	2	1	2	2	positive	positive	positive	negative	≤15%	LuminalA
77	Yes	Yes	1	0	1	0	positive	positive	positive	negative	≤15%	LuminalA
64	No	No	2	0	2	0	positive	positive	positive	negative	≤15%	LuminalA
65	Yes	No	2	1	2	2	positive	positive	positive	negative	≤15%	LuminalA
46	Yes	Yes	1	2	3	7	positive	positive	positive	negative	≤15%	LuminalA
77	No	Yes	2	1	2	2	positive	positive	positive	negative	≤15%	LuminalA
60	No	No	1	0	1	0	positive	positive	positive	negative	≤15%	LuminalA
70	No	Yes	1	2	3	5	positive	positive	positive	negative	≤15%	LuminalA
63	No	No	2	0	2	0	positive	positive	positive	negative	≤15%	LuminalA
74	No	Yes	1	0	1	0	positive	positive	positive	negative	≤15%	LuminalA
49	No	Yes	1	2	3	4	positive	positive	positive	negative	≤15%	LuminalA
73	Yes	No	2	0	2	0	positive	positive	positive	negative	≤15%	LuminalA
77	No	No	3	0	3	0	positive	positive	positive	negative	≤15%	LuminalA
53	No	No	2	1	2	1	positive	positive	positive	negative	≤15%	LuminalA
80	No	No	2	0	2	0	positive	positive	positive	negative	≤15%	LuminalA
77	No	No	1	0	1	0	positive	positive	positive	negative	≤15%	LuminalA
45	No	No	1	0	1	0	positive	positive	positive	negative	≤15%	LuminalA
52	No	No	1	1	2	1	positive	positive	positive	negative	≤15%	LuminalA
79	No	No	2	0	2	0	positive	positive	positive	negative	≤15%	LuminalA
58	Yes	No	1	0	1	0	positive	positive	positive	negative	≤15%	LuminalA
79	No	No	1	0	1	0	positive	positive	positive	negative	≤15%	LuminalA
86	No	No	1	0	1	0	positive	positive	positive	negative	≤15%	LuminalA
77	No	No	3	0	2	0	positive	positive	positive	negative	≤15%	LuminalA
83	Yes	No	2	0	2	0	positive	positive	positive	negative	15-30%	LuminalA
64	No	No	1	0	1	0	positive	positive	positive	negative	15-30%	LuminalA
57	No	Yes	2	0	2	0	positive	negative	positive	negative	＞30%	LuminalB
32	No	Yes	2	2	3	5	positive	positive	positive	negative	＞30%	LuminalB
60	Yes	Yes	1	0	1	0	positive	positive	positive	negative	＞30%	LuminalB
29	No	No	1	0	1	0	positive	positive	positive	negative	＞30%	LuminalB
49	No	No	2	3	3	15	positive	positive	positive	negative	＞30%	LuminalB
39	Yes	No	1	1	2	2	positive	positive	positive	negative	＞30%	LuminalB
76	No	Yes	2	0	2	0	positive	positive	positive	negative	＞30%	LuminalB
70	Yes	No	2	0	2	0	positive	positive	positive	negative	＞30%	LuminalB
54	Yes	No	2	0	2	0	positive	positive	positive	negative	＞30%	LuminalB
64	No	No	2	0	2	0	positive	positive	positive	negative	＞30%	LuminalB
61	No	No	2	0	2	0	positive	positive	positive	negative	＞30%	LuminalB
57	No	No	1	0	1	0	positive	positive	positive	negative	＞30%	LuminalB
55	No	No	1	0	1	0	positive	negative	positive	negative	＞30%	LuminalB
50	No	Yes	2	0	2	0	positive	positive	positive	negative	＞30%	LuminalB
45	No	No	2	0	2	0	positive	positive	positive	negative	＞30%	LuminalB
67	No	No	2	0	2	0	positive	positive	positive	negative	＞30%	LuminalB
41	No	No	1	0	1	0	positive	positive	positive	negative	＞30%	LuminalB
46	No	No	2	0	2	0	positive	positive	positive	negative	＞30%	LuminalB
73	No	No	1	0	1	0	positive	negative	positive	negative	＞30%	LuminalB
57	No	No	2	2	3	7	positive	positive	positive	negative	＞30%	LuminalB
56	No	No	2	2	3	5	positive	positive	positive	negative	＞30%	LuminalB
72	No	No	1	0	1	0	positive	positive	positive	negative	＞30%	LuminalB
66	No	No	1	0	1	0	positive	positive	positive	negative	＞30%	LuminalB
73	No	Yes	1	0	1	0	positive	positive	positive	negative	＞30%	LuminalB
76	No	Yes	1	2	3	4	positive	positive	positive	negative	＞30%	LuminalB
54	No	Yes	2	2	3	8	positive	positive	positive	negative	＞30%	LuminalB
60	No	Yes	2	0	2	0	positive	positive	positive	negative	＞30%	LuminalB
69	No	No	1	1	2	1	positive	positive	positive	negative	＞30%	LuminalB
62	No	No	2	1	2	2	positive	positive	positive	negative	＞30%	LuminalB
61	No	Yes	2	2	3	7	positive	positive	positive	negative	＞30%	LuminalB
59	No	Yes	1	3	3	22	positive	positive	positive	negative	＞30%	LuminalB
67	Yes	Yes	3	1	3	2	positive	positive	positive	negative	＞30%	LuminalB
37	Yes	No	3	2	3	5	positive	negative	positive	negative	＞30%	LuminalB
56	Yes	Yes	3	1	3	2	positive	positive	positive	negative	＞30%	LuminalB
86	No	No	3	3	3	21	positive	positive	positive	negative	＞30%	LuminalB
81	No	No	2	1	2	3	positive	positive	positive	negative	＞30%	LuminalB
75	No	No	3	3	3	25	positive	negative	positive	negative	＞30%	LuminalB
35	No	Yes	2	1	2	3	positive	positive	positive	negative	＞30%	LuminalB
53	Yes	Yes	2	2	3	4	positive	positive	positive	negative	＞30%	LuminalB
51	No	Yes	3	2	3	5	positive	negative	positive	negative	＞30%	LuminalB
54	No	No	1	0	1	0	positive	negative	positive	negative	＞30%	LuminalB
63	No	Yes	2	0	2	0	positive	positive	positive	negative	＞30%	LuminalB
64	Yes	Yes	1	0	1	0	positive	positive	positive	negative	＞30%	LuminalB
55	Yes	No	2	1	2	2	positive	positive	positive	negative	＞30%	LuminalB
75	No	Yes	2	1	2	1	positive	positive	positive	negative	＞30%	LuminalB
66	Yes	Yes	2	1	2	1	positive	positive	positive	negative	＞30%	LuminalB
61	Yes	Yes	2	3	3	20	positive	positive	positive	negative	＞30%	LuminalB
50	No	Yes	2	2	3	6	positive	positive	positive	negative	＞30%	LuminalB
58	No	No	2	0	2	0	positive	positive	positive	negative	＞30%	LuminalB
78	No	No	2	0	2	0	positive	positive	positive	negative	＞30%	LuminalB
62	No	Yes	2	3	3	20	positive	positive	positive	negative	＞30%	LuminalB
67	No	No	2	0	2	0	positive	positive	positive	negative	15-30%	LuminalB
62	No	No	2	0	2	0	positive	positive	positive	negative	15-30%	LuminalB
70	Yes	No	1	0	1	0	positive	positive	positive	negative	15-30%	LuminalB
55	No	Yes	1	3	3	11	positive	positive	positive	negative	15-30%	LuminalB
61	No	No	2	0	2	0	positive	positive	positive	negative	15-30%	LuminalB
62	No	Yes	2	3	3	17	positive	positive	positive	negative	15-30%	LuminalB
65	No	No	2	1	2	3	positive	positive	positive	negative	15-30%	LuminalB
67	No	No	1	0	1	0	positive	positive	positive	negative	15-30%	LuminalB
65	Yes	No	3	2	3	8	positive	positive	positive	negative	15-30%	LuminalB
70	No	No	1	0	1	0	positive	positive	positive	negative	15-30%	LuminalB
78	No	No	1	1	2	2	positive	positive	positive	negative	15-30%	LuminalB
67	No	No	2	0	2	0	positive	positive	positive	negative	15-30%	LuminalB
64	No	No	1	0	1	0	positive	negative	positive	negative	15-30%	LuminalB
46	Yes	Yes	2	0	2	0	positive	positive	positive	negative	15-30%	LuminalB
49	Yes	Yes	1	3	3	15	positive	positive	positive	negative	15-30%	LuminalB
67	Yes	Yes	1	3	3	17	positive	positive	positive	negative	15-30%	LuminalB
77	Yes	Yes	1	1	2	2	positive	positive	positive	negative	15-30%	LuminalB
48	No	No	1	0	1	0	positive	positive	positive	negative	15-30%	LuminalB
71	No	No	2	3	3	38	positive	positive	positive	negative	15-30%	LuminalB
67	No	Yes	2	1	2	2	positive	positive	positive	negative	15-30%	LuminalB
72	No	No	1	0	1	0	positive	negative	positive	negative	15-30%	LuminalB
67	Yes	No	1	1	2	3	positive	positive	positive	negative	15-30%	LuminalB
50	No	No	2	0	2	0	positive	positive	positive	negative	15-30%	LuminalB
66	No	No	1	0	1	0	positive	positive	positive	negative	15-30%	LuminalB
56	No	Yes	1	0	1	0	positive	positive	positive	negative	15-30%	LuminalB
64	Yes	Yes	2	3	3	12	positive	negative	positive	negative	15-30%	LuminalB
58	No	Yes	2	1	2	1	positive	positive	positive	negative	15-30%	LuminalB
59	No	No	1	0	1	0	positive	negative	positive	negative	15-30%	LuminalB
56	No	Yes	1	1	2	3	positive	positive	positive	negative	15-30%	LuminalB
45	No	No	2	1	2	1	positive	positive	positive	negative	15-30%	LuminalB
65	Yes	Yes	2	1	2	3	positive	positive	positive	negative	15-30%	LuminalB
67	No	No	1	0	1	0	positive	positive	positive	negative	15-30%	LuminalB
70	No	No	2	1	2	1	positive	positive	positive	negative	15-30%	LuminalB
51	No	No	2	2	3	5	positive	positive	positive	negative	15-30%	LuminalB
40	No	Yes	1	2	3	6	positive	positive	positive	negative	15-30%	LuminalB
61	Yes	No	1	1	2	1	positive	positive	positive	negative	15-30%	LuminalB
56	No	No	2	0	2	0	positive	positive	positive	negative	15-30%	LuminalB
72	No	Yes	2	0	2	0	positive	positive	positive	negative	15-30%	LuminalB
47	Yes	No	1	0	1	0	positive	positive	positive	negative	15-30%	LuminalB
77	No	Yes	2	0	2	0	positive	positive	positive	negative	15-30%	LuminalB
56	Yes	No	1	0	1	0	positive	negative	positive	negative	15-30%	LuminalB
62	No	No	1	0	1	0	positive	positive	positive	negative	15-30%	LuminalB
62	No	No	1	1	2	3	positive	positive	positive	negative	15-30%	LuminalB
62	Yes	No	1	1	2	1	positive	positive	positive	negative	15-30%	LuminalB
58	No	No	1	1	2	1	positive	positive	positive	negative	15-30%	LuminalB
61	No	Yes	1	0	1	0	positive	positive	positive	negative	15-30%	LuminalB
48	No	No	2	2	3	5	positive	positive	positive	negative	15-30%	LuminalB
56	No	No	1	1	2	2	positive	positive	positive	negative	15-30%	LuminalB
89	No	No	1	0	1	0	positive	positive	positive	negative	15-30%	LuminalB
74	No	No	1	0	1	0	positive	positive	positive	negative	15-30%	LuminalB
66	Yes	No	1	1	2	1	positive	positive	positive	negative	15-30%	LuminalB
73	Yes	No	2	1	2	1	positive	positive	positive	negative	15-30%	LuminalB
30	No	Yes	2	3	3	60	positive	negative	positive	negative	15-30%	LuminalB
72	No	Yes	1	1	2	1	positive	positive	positive	negative	15-30%	LuminalB
61	No	No	2	0	2	0	positive	positive	positive	negative	15-30%	LuminalB
72	No	Yes	1	0	1	0	positive	positive	positive	negative	15-30%	LuminalB
62	No	No	1	1	2	1	positive	positive	positive	negative	15-30%	LuminalB
75	No	No	2	0	2	0	positive	positive	positive	negative	15-30%	LuminalB
36	No	Yes	2	2	3	6	positive	positive	positive	negative	15-30%	LuminalB
65	Yes	No	2	0	2	0	positive	positive	positive	negative	15-30%	LuminalB
60	No	Yes	2	2	3	6	positive	positive	positive	negative	15-30%	LuminalB
57	No	No	2	0	2	0	positive	positive	positive	negative	15-30%	LuminalB
67	No	No	1	0	1	0	positive	positive	positive	negative	15-30%	LuminalB
61	No	No	3	1	3	1	positive	positive	positive	negative	15-30%	LuminalB
83	No	No	3	0	2	0	positive	positive	positive	negative	15-30%	LuminalB
61	No	No	2	2	3	9	positive	positive	positive	negative	15-30%	LuminalB
82	No	No	2	0	2	0	positive	positive	positive	negative	15-30%	LuminalB
80	No	No	2	0	2	0	positive	positive	positive	negative	15-30%	LuminalB
58	No	No	2	3	3	10	positive	positive	positive	negative	15-30%	LuminalB
61	No	No	2	0	2	0	positive	positive	positive	negative	15-30%	LuminalB
67	Yes	No	2	1	2	1	positive	positive	positive	negative	15-30%	LuminalB
83	No	No	2	0	2	0	positive	positive	positive	negative	15-30%	LuminalB
56	No	No	2	1	2	1	positive	positive	positive	negative	15-30%	LuminalB
62	No	No	1	1	2	1	positive	positive	positive	negative	15-30%	LuminalB
50	No	Yes	2	1	2	1	positive	positive	positive	negative	15-30%	LuminalB
53	Yes	No	1	3	3	18	positive	positive	positive	negative	15-30%	LuminalB
53	No	Yes	1	3	3	21	positive	positive	positive	negative	15-30%	LuminalB
51	No	No	1	0	1	0	positive	positive	positive	negative	15-30%	LuminalB
67	No	Yes	3	2	3	4	positive	positive	positive	negative	15-30%	LuminalB
42	Yes	Yes	1	1	2	1	positive	positive	positive	negative	15-30%	LuminalB
71	No	Yes	1	1	2	3	positive	positive	positive	negative	15-30%	LuminalB
63	No	Yes	1	0	1	0	positive	positive	positive	negative	15-30%	LuminalB
56	No	No	2	0	2	0	positive	positive	positive	negative	15-30%	LuminalB
83	No	Yes	1	1	2	2	positive	negative	positive	negative	15-30%	LuminalB
81	No	No	2	1	2	2	positive	positive	positive	negative	15-30%	LuminalB
60	No	No	2	1	2	1	positive	positive	positive	negative	15-30%	LuminalB
61	No	No	2	1	2	2	negative	positive	positive	negative	15-30%	LuminalB
62	No	Yes	2	1	2	3	positive	positive	positive	negative	15-30%	LuminalB
65	Yes	No	2	1	2	3	positive	positive	positive	negative	15-30%	LuminalB
57	No	Yes	2	0	2	0	positive	positive	positive	negative	15-30%	LuminalB
64	No	No	2	0	2	0	positive	positive	positive	negative	15-30%	LuminalB
65	Yes	Yes	2	1	2	1	positive	negative	positive	negative	15-30%	LuminalB
54	No	Yes	2	0	2	0	positive	positive	positive	negative	15-30%	LuminalB
57	Yes	No	2	0	2	0	positive	positive	positive	negative	15-30%	LuminalB
73	No	No	2	0	2	0	positive	positive	positive	negative	15-30%	LuminalB
80	Yes	Yes	2	2	3	4	positive	positive	positive	negative	15-30%	LuminalB
70	No	No	1	0	1	0	positive	positive	positive	negative	15-30%	LuminalB
70	No	Yes	1	0	1	0	positive	positive	positive	negative	15-30%	LuminalB
71	No	No	2	0	2	0	positive	positive	positive	negative	15-30%	LuminalB
48	No	Yes	1	1	2	1	positive	positive	positive	negative	15-30%	LuminalB
73	No	No	1	0	1	0	positive	negative	positive	negative	15-30%	LuminalB
48	No	Yes	2	1	2	3	positive	positive	positive	negative	15-30%	LuminalB
55	No	No	1	0	1	0	positive	negative	positive	negative	15-30%	LuminalB
61	No	No	1	0	1	0	positive	positive	positive	negative	15-30%	LuminalB
50	No	No	2	0	2	0	positive	positive	positive	positive	＞30%	HER2+(HR+)
42	No	No	1	0	1	0	positive	positive	positive	positive	＞30%	HER2+(HR+)
74	No	No	1	0	1	0	negative	positive	positive	positive	＞30%	HER2+(HR+)
56	No	Yes	3	3	3	22	positive	positive	positive	positive	＞30%	HER2+(HR+)
77	No	No	2	3	3	12	positive	positive	positive	positive	＞30%	HER2+(HR+)
57	No	Yes	2	3	3	28	positive	positive	positive	positive	＞30%	HER2+(HR+)
77	No	No	1	2	3	7	positive	positive	positive	positive	＞30%	HER2+(HR+)
55	No	No	2	0	2	0	positive	negative	positive	positive	＞30%	HER2+(HR+)
49	No	No	1	0	1	0	positive	positive	positive	positive	＞30%	HER2+(HR+)
56	No	Yes	2	2	3	9	positive	positive	positive	positive	＞30%	HER2+(HR+)
50	No	No	1	1	2	3	positive	negative	positive	positive	＞30%	HER2+(HR+)
49	No	No	1	2	3	7	positive	positive	positive	positive	＞30%	HER2+(HR+)
56	Yes	Yes	2	1	2	1	positive	positive	positive	positive	＞30%	HER2+(HR+)
62	No	No	1	1	2	1	positive	positive	positive	positive	＞30%	HER2+(HR+)
44	No	Yes	2	3	3	24	positive	positive	positive	positive	＞30%	HER2+(HR+)
39	No	No	1	0	1	0	positive	positive	positive	positive	＞30%	HER2+(HR+)
69	No	Yes	2	1	2	2	positive	positive	positive	positive	＞30%	HER2+(HR+)
41	No	Yes	1	0	1	0	positive	positive	positive	positive	＞30%	HER2+(HR+)
61	No	No	2	2	3	9	positive	positive	positive	positive	＞30%	HER2+(HR+)
30	No	Yes	2	2	3	6	positive	positive	positive	positive	＞30%	HER2+(HR+)
62	No	Yes	2	1	2	1	positive	positive	positive	positive	＞30%	HER2+(HR+)
71	No	Yes	2	0	2	0	positive	positive	positive	positive	＞30%	HER2+(HR+)
58	No	No	2	0	2	0	negative	positive	positive	positive	＞30%	HER2+(HR+)
44	No	No	2	0	2	0	negative	positive	positive	positive	＞30%	HER2+(HR+)
49	No	No	1	0	1	0	positive	positive	positive	positive	＞30%	HER2+(HR+)
77	No	No	2	2	3	6	positive	negative	positive	positive	＞30%	HER2+(HR+)
71	No	No	2	0	2	0	positive	positive	positive	positive	≤15%	HER2+(HR+)
42	No	No	2	2	3	6	positive	positive	positive	positive	≤15%	HER2+(HR+)
63	No	No	2	1	2	3	positive	positive	positive	positive	≤15%	HER2+(HR+)
60	No	Yes	2	1	2	2	positive	positive	positive	positive	≤15%	HER2+(HR+)
75	No	No	2	0	2	0	positive	positive	positive	positive	≤15%	HER2+(HR+)
59	No	No	3	0	2	0	positive	negative	positive	positive	≤15%	HER2+(HR+)
84	No	Yes	2	2	3	6	positive	negative	positive	positive	≤15%	HER2+(HR+)
42	No	Yes	2	0	2	0	positive	positive	positive	positive	15-30%	HER2+(HR+)
65	No	Yes	1	2	3	5	positive	positive	positive	positive	15-30%	HER2+(HR+)
33	Yes	No	2	0	2	0	positive	positive	positive	positive	15-30%	HER2+(HR+)
62	No	No	3	0	2	0	positive	positive	positive	positive	15-30%	HER2+(HR+)
75	Yes	No	2	1	2	2	positive	positive	positive	positive	15-30%	HER2+(HR+)
54	No	Yes	1	0	1	0	positive	negative	positive	positive	15-30%	HER2+(HR+)
62	No	No	2	0	2	0	positive	negative	positive	positive	15-30%	HER2+(HR+)
38	No	No	1	0	1	0	positive	positive	positive	positive	15-30%	HER2+(HR+)
46	No	Yes	1	0	1	0	positive	positive	positive	positive	15-30%	HER2+(HR+)
68	No	No	1	1	2	2	positive	positive	positive	positive	15-30%	HER2+(HR+)
48	No	Yes	2	0	2	0	positive	positive	positive	positive	15-30%	HER2+(HR+)
54	Yes	Yes	1	1	2	2	positive	positive	positive	positive	15-30%	HER2+(HR+)
45	Yes	No	2	3	3	18	positive	positive	positive	positive	15-30%	HER2+(HR+)
62	No	Yes	2	2	3	4	negative	positive	positive	positive	15-30%	HER2+(HR+)
41	No	No	2	1	2	2	positive	positive	positive	positive	15-30%	HER2+(HR+)
55	No	Yes	1	0	1	0	positive	negative	positive	positive	15-30%	HER2+(HR+)
73	No	No	1	0	1	0	positive	positive	positive	positive	15-30%	HER2+(HR+)
63	No	No	1	0	1	0	positive	positive	positive	positive	15-30%	HER2+(HR+)
64	No	No	2	0	2	0	positive	positive	positive	positive	15-30%	HER2+(HR+)
61	No	No	2	0	2	0	positive	positive	positive	positive	15-30%	HER2+(HR+)
50	Yes	Yes	2	1	2	2	positive	positive	positive	positive	15-30%	HER2+(HR+)
59	No	Yes	2	3	3	10	negative	negative	negative	positive	＞30%	HER2+(HR-)
59	No	Yes	1	3	3	29	negative	negative	negative	positive	＞30%	HER2+(HR-)
50	No	No	2	2	3	8	negative	negative	negative	positive	＞30%	HER2+(HR-)
75	No	No	2	1	2	2	negative	negative	negative	positive	＞30%	HER2+(HR-)
79	No	No	1	0	1	0	negative	negative	negative	positive	＞30%	HER2+(HR-)
72	No	Yes	2	2	3	5	negative	negative	negative	positive	＞30%	HER2+(HR-)
62	No	No	1	0	1	0	negative	negative	negative	positive	＞30%	HER2+(HR-)
79	Yes	Yes	3	3	3	11	negative	negative	negative	positive	＞30%	HER2+(HR-)
77	No	No	2	1	2	2	negative	negative	negative	positive	＞30%	HER2+(HR-)
67	No	No	1	0	1	0	negative	negative	negative	positive	＞30%	HER2+(HR-)
59	No	No	2	0	2	0	negative	negative	negative	positive	＞30%	HER2+(HR-)
69	No	No	1	0	1	0	negative	negative	negative	positive	＞30%	HER2+(HR-)
66	No	No	1	0	1	0	negative	negative	negative	positive	＞30%	HER2+(HR-)
79	No	No	1	0	1	0	negative	negative	negative	positive	＞30%	HER2+(HR-)
49	No	No	2	0	2	0	negative	negative	negative	positive	＞30%	HER2+(HR-)
59	Yes	No	2	0	2	0	negative	negative	negative	positive	≤15%	HER2+(HR-)
44	No	No	2	1	2	2	negative	negative	negative	positive	15-30%	HER2+(HR-)
57	No	No	2	0	2	0	negative	negative	negative	positive	15-30%	HER2+(HR-)
53	Yes	Yes	2	1	2	3	negative	negative	negative	positive	15-30%	HER2+(HR-)
75	No	No	1	0	1	0	negative	negative	negative	positive	15-30%	HER2+(HR-)
53	Yes	No	1	0	1	0	negative	negative	negative	positive	15-30%	HER2+(HR-)
78	Yes	No	1	0	1	0	negative	negative	negative	positive	15-30%	HER2+(HR-)
54	No	No	2	1	2	2	negative	negative	negative	positive	15-30%	HER2+(HR-)
55	Yes	No	1	0	1	0	negative	negative	negative	positive	15-30%	HER2+(HR-)
62	Yes	Yes	2	0	2	0	negative	negative	negative	positive	15-30%	HER2+(HR-)
66	No	No	2	0	2	0	negative	negative	negative	positive	15-30%	HER2+(HR-)
53	No	No	2	0	2	0	negative	negative	negative	positive	15-30%	HER2+(HR-)
69	No	No	1	1	2	3	negative	negative	negative	negative	＞30%	TNBC
72	No	No	1	0	1	0	negative	negative	negative	negative	＞30%	TNBC
55	No	No	2	1	2	1	negative	negative	negative	negative	＞30%	TNBC
45	No	No	1	0	1	0	negative	negative	negative	negative	＞30%	TNBC
46	No	No	2	0	2	0	negative	negative	negative	negative	＞30%	TNBC
39	Yes	Yes	3	2	3	4	negative	negative	negative	negative	＞30%	TNBC
48	No	No	1	0	1	0	negative	negative	negative	negative	＞30%	TNBC
57	No	No	2	0	2	0	negative	negative	negative	negative	＞30%	TNBC
54	No	No	2	0	2	0	negative	negative	negative	negative	＞30%	TNBC
76	No	No	1	0	1	0	negative	negative	negative	negative	＞30%	TNBC
81	No	No	1	0	1	0	negative	negative	negative	negative	＞30%	TNBC
57	No	Yes	1	0	1	0	negative	negative	negative	negative	＞30%	TNBC
53	No	Yes	2	1	2	1	negative	negative	negative	negative	＞30%	TNBC
61	No	No	1	0	1	0	negative	negative	negative	negative	＞30%	TNBC
65	No	Yes	2	1	2	1	negative	negative	negative	negative	＞30%	TNBC
54	No	No	2	0	2	0	negative	negative	negative	negative	＞30%	TNBC
65	No	No	1	0	1	0	negative	negative	negative	negative	＞30%	TNBC
92	No	Yes	2	2	3	4	negative	negative	negative	negative	＞30%	TNBC
63	No	No	2	0	2	0	negative	negative	negative	negative	＞30%	TNBC
37	No	No	1	0	1	0	negative	negative	negative	negative	＞30%	TNBC
72	No	No	1	0	1	0	negative	negative	negative	negative	＞30%	TNBC
46	Yes	No	2	0	2	0	negative	negative	negative	negative	＞30%	TNBC
47	No	No	2	1	2	1	negative	negative	negative	negative	＞30%	TNBC
54	No	No	2	0	2	0	negative	negative	negative	negative	＞30%	TNBC
60	No	No	2	1	2	1	negative	negative	negative	negative	＞30%	TNBC
71	Yes	No	2	2	3	6	negative	negative	negative	negative	＞30%	TNBC
73	No	No	2	0	2	0	negative	negative	negative	negative	＞30%	TNBC
59	No	No	2	0	2	0	negative	negative	negative	negative	＞30%	TNBC
66	No	Yes	1	1	2	1	negative	negative	negative	negative	＞30%	TNBC
48	No	No	2	2	3	4	negative	negative	negative	negative	＞30%	TNBC
52	No	No	1	0	1	0	negative	negative	negative	negative	＞30%	TNBC
62	No	No	1	0	1	0	negative	negative	negative	negative	＞30%	TNBC
58	No	No	2	1	2	1	negative	negative	negative	negative	＞30%	TNBC
32	No	Yes	2	0	2	0	negative	negative	negative	negative	＞30%	TNBC
66	No	Yes	1	1	2	2	negative	negative	negative	negative	＞30%	TNBC
55	No	No	1	1	2	1	negative	negative	negative	negative	＞30%	TNBC
77	No	No	2	0	2	0	negative	negative	negative	negative	＞30%	TNBC
73	No	Yes	1	3	3	11	negative	negative	negative	negative	≤15%	TNBC
61	No	No	2	0	2	0	negative	negative	negative	negative	≤15%	TNBC
50	No	No	1	0	1	0	negative	negative	negative	negative	≤15%	TNBC
67	No	No	1	0	1	0	negative	negative	negative	negative	≤15%	TNBC
48	No	No	1	0	1	0	negative	negative	negative	negative	≤15%	TNBC
72	No	Yes	1	0	1	0	negative	negative	negative	negative	15-30%	TNBC
67	No	No	1	3	3	12	negative	negative	negative	negative	15-30%	TNBC
50	No	Yes	2	1	2	2	negative	negative	negative	negative	15-30%	TNBC
69	No	Yes	2	0	2	0	negative	negative	negative	negative	15-30%	TNBC
52	No	No	2	0	2	0	negative	negative	negative	negative	15-30%	TNBC
72	Yes	No	2	0	2	0	negative	negative	negative	negative	15-30%	TNBC
58	No	No	3	0	2	0	negative	negative	negative	negative	15-30%	TNBC
67	No	No	2	0	2	0	negative	negative	negative	negative	15-30%	TNBC
78	No	No	1	0	1	0	negative	negative	negative	negative	15-30%	TNBC
71	No	No	1	0	1	0	negative	negative	negative	negative	15-30%	TNBC
